# Supplementary material for: Exploring the Chemical Composition of Bulgarian Lavender Absolute (Lavandula Angustifolia Mill.) by GC/MS and GC-FID
Source: Plants (Basel). 2022 Nov 17;11(22):3150. doi: 10.3390/plants11223150 (PMC9692913; doi:10.3390/plants11223150)
Supplement: Supplementary file 1 [file plants-11-03150-s001.zip]

Archive with 8 entries (8 files):
- plants-2036249-supplementary/LA1.CDF
- plants-2036249-supplementary/LA2.CDF
- plants-2036249-supplementary/LA3.CDF
- plants-2036249-supplementary/LA4.CDF
- plants-2036249-supplementary/LA5.CDF
- plants-2036249-supplementary/LA6.CDF
- plants-2036249-supplementary/LA7.CDF
- plants-2036249-supplementary/Table S1.pdf
